# Supplementary material for: mRNA processing in mutant zebrafish lines generated by chemical and CRISPR-mediated mutagenesis produces unexpected transcripts that escape nonsense-mediated decay
Source: PLoS Genet. 2017 Nov 21;13(11):e1007105. doi: 10.1371/journal.pgen.1007105 (PMC5716581; doi:10.1371/journal.pgen.1007105)
Supplement: S2 Table — (XLSX) [file pgen.1007105.s007.xlsx]

## Sheet: sig
#Chr	Region start	Region end	3' end position	3' end strand	3' end read count	p value	Adjusted p value	Distance to 3' end	e89 Ensembl Gene ID	Gene type	e89 Ensembl Transcript ID	Transcript type	Gene name	Gene description	zmp_ph45_13 count	zmp_ph45_7 count	zmp_ph45_3 count	zmp_ph45_15 count	zmp_ph45_19 count	zmp_ph45_5 count	zmp_ph45_9 count	zmp_ph45_1 count	zmp_ph45_11 count	zmp_ph45_10 count	zmp_ph45_16 count	zmp_ph45_4 count	zmp_ph45_17 count	zmp_ph45_14 count	zmp_ph45_20 count	zmp_ph45_18 count	zmp_ph45_6 count	zmp_ph45_2 count	zmp_ph45_13 normalised count mutant	zmp_ph45_7 normalised count mutant	zmp_ph45_3 normalised count mutant	zmp_ph45_15 normalised count mutant	zmp_ph45_19 normalised count mutant	zmp_ph45_5 normalised count mutant	zmp_ph45_9 normalised count mutant	zmp_ph45_1 normalised count mutant	zmp_ph45_11 normalised count mutant	zmp_ph45_10 normalised count sibling	zmp_ph45_16 normalised count sibling	zmp_ph45_4 normalised count sibling	zmp_ph45_17 normalised count sibling	zmp_ph45_14 normalised count sibling	zmp_ph45_20 normalised count sibling	zmp_ph45_18 normalised count sibling	zmp_ph45_6 normalised count sibling
13	4554101	4554560	45545604554554	1	191189	5.17879e-12	3.68212e-08	-3,-9	ENSDARG00000015662	protein_coding	ENSDART00000128494	protein_coding:appris::	pla2g12b	phospholipase A2, group XIIB [Source:ZFIN;Acc:ZDB-GENE-040426-2771]	47	149	80	50	83	92	118	40	105	217	341	257	124	213	141	325	360	218	53.8846	154.492	65.381	49.0565	79.9531	85.5066	112.574	39.9277	88.3324	178.618	321.698	253.529	141.634	259.68	150.519	320.268	269.919
22	15603501	15603932	15603932	1	231	1.15408e-08	4.10276e-05	0	ENSDARG00000087697	protein_coding	ENSDART00000124868	protein_coding:appris::	lpl	lipoprotein lipase [Source:ZFIN;Acc:ZDB-GENE-990415-139]	41	71	85	49	74	57	40	80	67	29	34	23	34	19	33	28	53	25	47.0058	73.6168	69.4673	48.0753	71.2835	52.9769	38.1607	79.8554	56.3645	23.8707	32.0755	22.6893	38.835	23.164	35.2278	27.5923	39.7381
25	12698501	12699000	12698478	-1	433	2.01748e-07	0.000398968	3287	ENSDARG00000101778	protein_coding	ENSDART00000162750	protein_coding:appris::	ca5a	carbonic anhydrase Va [Source:ZFIN;Acc:ZDB-GENE-080220-57]	79	114	92	79	82	73	111	72	81	65	54	62	44	44	42	38	71	45	90.5721	118.202	75.1882	77.5092	78.9898	67.8476	105.896	71.8698	68.1422	53.5032	50.9434	61.1626	50.2571	53.6429	44.8353	37.4467	53.2341
17	30710201	30710999	30710999	1	740	2.24454e-07	0.000398968	-4	ENSDARG00000042780	protein_coding	ENSDART00000062793	protein_coding:appris::	apoba	apolipoprotein Ba [Source:ZFIN;Acc:ZDB-GENE-070702-4]	93	89	68	120	89	132	133	59	148	205	162	170	141	144	145	232	252	138	106.623	92.2802	55.5739	117.736	85.7329	122.683	126.884	58.8933	124.507	168.741	152.83	167.704	161.051	175.558	154.789	228.622	188.943
2	23021366	23022000	23021366	-1	276	7.18352e-07	0.0010215	-2	ENSDARG00000018478	protein_coding	ENSDART00000013863	protein_coding:appris::	agxtb	alanine-glyoxylate aminotransferase b [Source:ZFIN;Acc:ZDB-GENE-010302-3]	140	156	327	146	279	132	123	220	169	173	127	90	78	57	45	64	69	80	160.507	161.75	267.245	143.245	268.758	122.683	117.344	219.602	142.173	142.401	119.811	88.7844	89.0922	69.4919	48.0379	63.0682	51.7345
13	189375	189700	189375	-1	728	1.93627e-06	0.00229448	0	ENSDARG00000063626	protein_coding	ENSDART00000093149	protein_coding:appris::	ddx21	DEAD (Asp-Glu-Ala-Asp) box helicase 21 [Source:ZFIN;Acc:ZDB-GENE-031113-10]	95	150	163	117	127	154	135	137	154	118	103	94	63	82	61	91	131	95	108.916	155.529	133.214	114.792	122.338	143.131	128.792	136.752	129.554	97.1289	97.1698	92.7303	71.9591	99.9708	65.118	89.6751	98.2206
13	3819701	3820220	38202203820094	1	224,40	2.71312e-06	0.00275575	143,17	ENSDARG00000020449	protein_coding	ENSDART00000012759	protein_coding:appris::	yipf3	Yip1 domain family, member 3 [Source:ZFIN;Acc:ZDB-GENE-030131-6443]	27	36	38	32	44	30	38	13	40	63	59	55	40	41	47	59	72	40	30.955	37.3268	31.056	31.3961	42.3848	27.8826	36.2526	12.9765	33.6505	51.8569	55.6604	54.2571	45.6883	49.9854	50.1729	58.141	53.9838
5	25480001	25480344	25480344	1	48	6.89352e-06	0.00612661	2332	ENSDARG00000068194	protein_coding	ENSDART00000098473	protein_coding:appris::	klf9	Kruppel-like factor 9 [Source:ZFIN;Acc:ZDB-GENE-060526-244]	12	26	42	18	51	22	29	35	34	21	16	12	6	12	13	8	10	19	13.7578	26.9583	34.325	17.6603	49.1278	20.4472	27.6665	34.9367	28.6029	17.2856	15.0943	11.8379	6.85324	14.6299	13.8776	7.88353	7.49776
5	37380801	37381357	37381357	1	7708	8.56167e-06	0.00614338	-11	ENSDARG00000012076	protein_coding	ENSDART00000012050	protein_coding:appris::	apoa1a	apolipoprotein A-Ia [Source:ZFIN;Acc:ZDB-GENE-990415-14]	1496	974	1216	1358	2641	1341	1322	1429	1843	984	960	779	623	569	741	1191	1273	962	1715.14	1009.9	993.792	1332.37	2544.05	1246.35	1261.21	1426.42	1550.44	809.956	905.66	768.478	711.595	693.7	791.023	1173.66	954.464
14	6666142	6666600	6666142	-1	153	8.64048e-06	0.00614338	-1	ENSDARG00000041607	protein_coding	ENSDART00000060990,ENSDART00000157637	protein_coding:appris::,processed_transcript:::	eif4ebp3l	eukaryotic translation initiation factor 4E binding protein 3, like [Source:ZFIN;Acc:ZDB-GENE-030826-26]	55	73	84	42	65	49	56	63	59	49	30	42	34	17	25	37	57	37	63.0565	75.6905	68.6501	41.2074	62.6139	45.5415	53.4249	62.8861	49.6344	40.3332	28.3019	41.4327	38.835	20.7257	26.6877	36.4613	42.7372
1	51992501	51993668	51993668	1	203	1.44508e-05	0.00934045	-1	ENSDARG00000074635	protein_coding	ENSDART00000142465	protein_coding:appris::	abca1a	ATP-binding cassette, sub-family A (ABC1), member 1A [Source:ZFIN;Acc:ZDB-GENE-031006-12]	141	59	100	94	166	80	104	152	110	68	54	47	77	64	57	48	48	56	161.654	61.1745	81.7263	92.2262	159.906	74.3535	99.2177	151.725	92.5387	55.9726	50.9434	46.3652	87.95	78.026	60.848	47.3012	35.9892
10	6032501	6033186	6033186	1	267	4.00557e-05	0.023733	-2	ENSDARG00000103025	protein_coding	ENSDART00000167613	protein_coding:appris::	hmgcs1	3-hydroxy-3-methylglutaryl-CoA synthase 1 (soluble) [Source:ZFIN;Acc:ZDB-GENE-040426-1042]	17	27	49	44	47	39	43	32	42	74	96	45	33	46	68	60	58	70	19.4902	27.9951	40.0459	43.1697	45.2747	36.2473	41.0227	31.9421	35.333	60.9113	90.566	44.3922	37.6928	56.0812	72.5905	59.1264	43.487
3	61818771	61819300	61818771	-1	588	4.35064e-05	0.0237947	5848	ENSDARG00000067607	protein_coding	ENSDART00000092665	protein_coding:appris::	srebf1	sterol regulatory element binding transcription factor 1 [Source:ZFIN;Acc:ZDB-GENE-090812-3]	61	45	135	71	163	92	87	114	87	79	65	44	37	44	51	53	73	46	69.9354	46.6586	110.33	69.6602	157.016	85.5066	82.9995	113.794	73.1897	65.027	61.3207	43.4057	42.2617	53.6429	54.4429	52.2284	54.7336
[truncated: 2 more columns]
